# Supplementary material for: Bacteriophage Control of Pseudomonas savastanoi pv. glycinea in Soybean
Source: Plants (Basel). 2022 Mar 30;11(7):938. doi: 10.3390/plants11070938 (PMC9003214; doi:10.3390/plants11070938)
Supplement: Supplementary file 1 [file plants-11-00938-s001.zip]

Archive with 1 entries (1 files):
- plants-1642256-supplementary.pdf
